# Supplementary material for: Genome-wide identification of EuUSPs in Eucommia ulmoides and the role of EuUSP16 in rubber biosynthesis
Source: Front Plant Sci. 2025 Aug 20;16:1655155. doi: 10.3389/fpls.2025.1655155 (PMC12404981; doi:10.3389/fpls.2025.1655155)
Supplement: Supplementary file 1 [file DataSheet1.zip]

Archive with 15 entries (14 files):
- Figure/
- Figure/Figure 1.tif
- Figure/Figure 10.tif
- Figure/Figure 2.tif
- Figure/Figure 3.tif
- Figure/Figure 4.tif
- Figure/Figure 5.tif
- Figure/Figure 6.tif
- Figure/Figure 7.tiff
- Figure/Figure 8.tiff
- Figure/Figure 9.tif
- Figure/Supplementary Figure 1.tiff
- Figure/Supplementary Table 1.xlsx
- Figure/Supplementary Table 2.xlsx
- Figure/Supplementary Table 3.xlsx
