# Supplementary material for: Genome-wide identification of EuUSPs in Eucommia ulmoides and the role of EuUSP16 in rubber biosynthesis
Source: Front Plant Sci. 2025 Aug 20;16:1655155. doi: 10.3389/fpls.2025.1655155 (PMC12404981; doi:10.3389/fpls.2025.1655155)
Supplement: Supplementary file 1 [file DataSheet1.zip › Figure/Supplementary Table 1.xlsx]

## Sheet: primer sequence
Supplementary Table 1 primer sequence
Name	Forward primer（5’→3’）	Reverse primer（5’→3’）
qPCR-EuUSP1	CATCAGCAGCAAAGGAGCGT	CCTTACCTTGTCCCTATGCTTC
qPCR-EuUSP6	GAATGCCTTCCCGTTCTTCA	TACTCTTAGCTTTGTCTGGGC
qPCR-EuUSP7	TCTCGCTCAGCCTTTAGTCGAAG	AAGCCCCAAATCCTCGGCTAC
qPCR-EuUSP16	GATCTGCATCTGGATTCTCTGG	TCAGTGCTTGTTAAAGTCTGGAT
qPCR-EuUSP18	TCGGTGCGTCCGAATCAATG	ACAATGTGGAGCAGGGTGAG
qPCR-EuUSP20	GAAGTCAGTGGAGACACGCAAAT	CAGCGAGTTTTCTCTTTTGGGTCTC
qPCR-EuUSP22	GTGGAGAAGAAAGTGGGAACA	GCTAGAGAGTGCATTTTTAGGAC
qPCR-EuUSP23	GTGTCCAAGAAGTATGGGCTGAG	TTGATGACACCTAAGCCCCTG
qPCR-EuUSP26	ATGGTGAAAGATAGGAAGATGGGT	CCAAAGGAATAAGAGGTGAGACG
qPCR-EuUSP27	CTCTAAGCGACTGCCTCCAA	TCCGATATTACAGAAACCCCGA
qPCR-EuUSP28	GGATTATCAAGGATTTGGCTGAG	GTCTTAAACAACCCCGAACAG
qPCR-EuActin	GTGTTATGGTTGGGATGGG	TGCTGACTATGCCGTGTTC
qPCR-EuFPS1	ACCTACCCATCGTCAAATTACTG	AGTATGTCCTTCATGCCACTG
qPCR-EuSRPP1	CGCACATTGGTCGGAGAACTACAAC	GCAAAATAAGCAGCCGCCTCTAGTC
qPCR-EuGGPPS	CCTGTATGGACAACGACGACCTTC	ATTTCGCCAGTTCGCCGATGAC
qPCR-EuREF	GAAAAGATGAGACAGGGG	CGAAGGTTGATTTGAGAG
qPCR-EuIPI	AACGATCAGGGACAAAGGTAACA	GGATGGCTGCAGCATGTG
qPCR-EuDof	CAGTCACCGCAGCAAGTTCA	GAGCGTAGAAAGACACGGGAA
PEuUSP16-1	atgaccatgattacgaattcACCTTAGCTCTGTTTATGAGCT
PEuUSP16-2	atgaccatgattacgaattcAATCGCTCCACCGCTATTT
PEuUSP16-3	atgaccatgattacgaattcCTCTCACCAAATGATGGCTAGA
PEuUSP16-4	atgaccatgattacgaattcACCGTGTAACGATGAGGTG
PEuUSP16-1		ggctgcaggtcgacggatccCAGCTATTTTCTCTCTCTACTCTC
GUS	ACTGCTGCTGTCGGCTTTC	GCACCTTGCGGACGGGTAT
β-actin	GATCTTGCTGGTCGTGATCT	ACTTCCGGACATCTGAACCT
pHIS2-PEuUSP16-1	atacgactcactatagggcgaattcACCTTAGCTCTGTTTA	accgcggatcgattcgcgaacgcgtCAGCTATTTTCTCTCT
pGADT7-EuDof	ccatggaggccagtgaattcATGTGGTCGGACCCCAAAG	agctcgagctcgatggatccTTATGAGCTCTCTCGGAAATTTAAT
EuDOf-62-SK	gcggccgctctagaactagtggatccATGTGGTCGGACCCCAAAG	tgatttcagcgtaccgaattggtaccTTATGAGCTCTCTCGGAAATTTAAT
PEuUSP16-0800-Luc	actcactatagggcgaattgggtaccACCTTAGCTCTGTTTATGAGCT	gcggccgctctagaactagtggatccCAGCTATTTTCTCTCTCTACTCTC
