# Supplementary material for: Genome-wide identification of EuUSPs in Eucommia ulmoides and the role of EuUSP16 in rubber biosynthesis
Source: Front Plant Sci. 2025 Aug 20;16:1655155. doi: 10.3389/fpls.2025.1655155 (PMC12404981; doi:10.3389/fpls.2025.1655155)
Supplement: Supplementary file 1 [file DataSheet1.zip › Figure/Supplementary Table 2.xlsx]

## Sheet: EuUSPs gene family member 
Supplementary Table 2 EuUSPs gene family member information in E.ulmoides
Gene ID	No. of Amino Acid	Molecular Weight	Theoretical pI	Instability Index	Aliphatic Index	Grand Average Of Hydropathicity	Localization prediction
EuUSP1	177	20156	5.98	35.84	77.01	-0.374	cyto: 10, chlo: 1, plas: 1, extr: 1, golg: 1
EuUSP2	239	26095.9	4.81	39.71	75.86	-0.475	cyto: 7, nucl: 5, chlo: 1, cysk: 1
EuUSP3	211	24081.1	10.09	59.59	91.52	-0.259	chlo: 4, nucl: 2.5, cyto: 2, plas: 2, cysk_nucl: 2
EuUSP4	160	17491	7.72	26.03	85.81	-0.069	cyto: 11, chlo: 3
EuUSP5	164	18062.8	5.45	23.83	102.68	-0.027	cyto: 7, pero: 3, chlo: 2, extr: 1, golg: 1
EuUSP6	203	22077.2	8.51	40.8	87.93	-0.169	cyto: 12, chlo: 1, pero: 1
EuUSP7	238	26066.2	5.86	42.5	75.8	-0.447	nucl: 6, chlo: 4, cyto: 3, plas: 1
EuUSP8	748	83424.5	5.93	47.38	91.99	-0.308	cyto_nucl: 6, nucl: 5.5, cyto: 5.5, chlo: 2, cysk: 1
EuUSP9	745	82925.8	9.19	41.08	83.54	-0.455	cyto: 4, nucl: 3, cysk: 3, chlo: 2, plas: 1, E.R._vacu: 1
EuUSP10	169	18093.8	6.5	51.98	94.62	0.024	chlo: 9, cyto: 3, nucl: 1, extr: 1
EuUSP11	232	24774.6	9.38	55.14	78.15	-0.139	cyto: 6, chlo: 4, mito: 3, nucl: 1
EuUSP12	173	18485.3	6.58	22.16	103.7	0.142	cyto: 10, chlo: 2, pero: 2
EuUSP13	234	25942.3	9.98	47.87	85.85	-0.297	mito: 6.5, chlo_mito: 6.5, chlo: 5.5, cyto: 2
EuUSP14	240	26426.2	8.87	47.82	84.75	-0.299	chlo: 4, nucl: 2, cyto: 2, plas: 2, E.R.: 2
EuUSP15	219	24901.7	10.37	47.03	80.09	-0.528	mito: 7, chlo: 5, nucl: 2
EuUSP16	165	18575.4	6.52	24.68	102.12	-0.139	cyto: 7, nucl: 3, mito: 1, extr: 1, E.R.: 1, golg: 1
EuUSP17	196	21625	6.6	42.95	91.43	-0.162	cyto: 13, plas: 1
EuUSP18	207	23157.7	9.42	54.53	90.34	-0.202	nucl: 8, chlo: 4, cyto: 1, plas: 1
EuUSP19	112	12792.5	5.57	68.26	81.79	-0.106	nucl: 6, chlo: 3, cyto: 3, mito: 1, plas: 1
EuUSP20	759	84278.2	7.28	52.03	74.97	-0.514	nucl: 11, chlo: 1, cyto: 1, plas: 1
EuUSP21	164	17649.3	7.12	18.54	99.21	0.153	cyto: 10, chlo: 1, nucl: 1, plas: 1, extr: 1
EuUSP22	201	22135.3	5.22	36.07	97.41	0.106	chlo: 5, cyto: 4, nucl: 2, plas: 2, E.R.: 1
EuUSP23	165	17719.4	8.5	38.64	104.55	-0.021	chlo: 8, cyto: 2, pero: 2, nucl: 1, mito: 1
EuUSP24	892	98857.7	8.69	53.09	80.71	-0.285	nucl: 5, E.R.: 3, cyto: 2, vacu: 2, chlo: 1, plas: 1
EuUSP25	442	49499.5	8.65	52.34	86.86	-0.307	cyto: 7, chlo: 4, nucl: 3
EuUSP26	99	11283.1	8.83	13.97	97.37	-0.199	cyto: 7, mito: 3, chlo: 2, extr: 2
EuUSP27	646	72123	6.07	43.27	90.03	-0.287	cyto: 7, nucl: 4, chlo: 2, mito: 1
EuUSP28	180	20036	5.52	34.65	100.67	0	cyto: 14
EuUSP29	108	11775.5	8.73	16.72	78.43	-0.275	chlo: 7, cyto: 4, nucl: 2, extr: 1
