# Supplementary material for: Genome-wide identification of EuUSPs in Eucommia ulmoides and the role of EuUSP16 in rubber biosynthesis
Source: Front Plant Sci. 2025 Aug 20;16:1655155. doi: 10.3389/fpls.2025.1655155 (PMC12404981; doi:10.3389/fpls.2025.1655155)
Supplement: Supplementary file 1 [file DataSheet1.zip › Figure/Supplementary Table 3.xlsx]

## Sheet: Sheet1
Supplementary Table 3
Sequence ID	BLAST Results	Prediction of Subcellular Localization
XM_057609252.1	PREDICTED: Actinidia eriantha H/ACA ribonucleoprotein complex subunit 2-like protein	Nucleus
XM_058371924.1	PREDICTED: Rhododendron vialii metal transporter Nramp3.2	Cell membrane
XM_028200383.1	PREDICTED: Camellia sinensis SKP1-like protein 1B	Nucleus
XM_012999530.1	PREDICTED: Erythranthe guttatus allene oxide cyclase 2, chloroplastic-like	Chloroplast
XM_028212744.1	PREDICTED: Camellia sinensis NAP1-related protein 2-like	Nucleus
XM_059767941.1	PREDICTED: Cornus florida protein translation factor SUI1 homolog	Mitochondrion
XM_018995366.2	PREDICTED: Juglans regia protochlorophyllide reductase-like	Chloroplast
XM_057655434.1	PREDICTED: Actinidia eriantha signal peptide peptidase-like 2	Cell membrane Golgi apparatus
XM_027244800.1	PREDICTED: Coffea arabica ATP-citrate synthase alpha chain protein 1	Mitochondrion
XM_028244745.1	PREDICTED: Camellia sinensis patellin-4	Cytoplasm
MK288166.1	Polygonum cuspidatum thioredoxin-like protein YLS8	Nucleus
XM_059581455.1	PREDICTED: Corylus avellana probable pectinesterase/pectinesterase inhibitor 7	Cell wall
XM_028225709.1	PREDICTED: Camellia sinensis translation initiation factor IF-2	Nucleus
XM_023007165.1	PREDICTED: Olea europaea var. sylvestris probable phospholipid hydroperoxide glutathione peroxidase	Chloroplast Mitochondrion
XM_016708259.2	PREDICTED: Capsicum annuum vignain （LOC107862629）, mRNA	Endoplasmic reticulum
MF959521.1	Juglans sigillata PRP1 （PRP1）	Cell membrane.
XM_028209653.1	PREDICTED: Camellia sinensis UPF0235 protein C15orf40 homolog	Chloroplast.
XM_022042234.1	PREDICTED: Carica papaya protein disulfide isomerase-like 1-3	Chloroplast.
XM_058370394.1	PREDICTED: Rhododendron vialii large ribosomal subunit protein uL22y-like	Chloroplast.
XR_009480947.1	PREDICTED: Cornus florida RNA-binding KH domain-containing protein RCF3-like	Nucleus.
XM_057915309.1	PREDICTED: Salvia miltiorrhiza non-specific lipid-transfer protein 2-like	Cell wall.
XM_057612905.1	PREDICTED: Actinidia eriantha UDP-glycosyltransferase 74F2-like	Cell membrane. Chloroplast.
XM_028217025.1	PREDICTED: Camellia sinensis glutathione S-transferase DHAR2-like	Cytoplasm
XM_059442051.1	PREDICTED: Lycium ferocissimum glutathione S-transferase	Cytoplasm. Endoplasmic reticulum.
XM_057655793.1	PREDICTED: Actinidia eriantha probable aldo-keto reductase 2	Chloroplast.
XM_050372508.2	PREDICTED: Mercurialis annua beta-galactosidase 5-like	Cell wall.
XM_058349662.1	PREDICTED: Rhododendron vialii protein EARLY RESPONSIVE TO DEHYDRATION 15-like	Nucleus.
XM_034841284.1	PREDICTED: Vitis riparia probable prefoldin subunit 5	Cytoplasm.
XM_050507509.1	PREDICTED: Argentina anserina fimbrin-2	Cytoplasm.
XM_028240346.1	PREDICTED: Camellia sinensis vacuolar protein sorting-associated protein 26B	Chloroplast.
XM_052335283.1	PREDICTED: Diospyros lotus CDK5RAP1-like protein	Chloroplast.
NM_001294122.1	Malus domestica homeobox protein knotted-1-like 3 （HD23）	Nucleus.
MT075781.1	Betula platyphylla Dof transcription factor （Dof3）	Nucleus.
XM_059777770.1	PREDICTED: Cornus florida glyceraldehyde-3-phosphate dehydrogenase B, chloroplastic	Chloroplast.
XM_028940154.1	PREDICTED: Prosopis alba coronatine-insensitive protein 1-like	Nucleus.
