# Supplementary material for: Genome-wide identification of EuUSPs in Eucommia ulmoides and the role of EuUSP16 in rubber biosynthesis
Source: Front Plant Sci. 2025 Aug 20;16:1655155. doi: 10.3389/fpls.2025.1655155 (PMC12404981; doi:10.3389/fpls.2025.1655155)
Supplement: Supplementary file 2 [file DataSheet2.xlsx]

## Sheet: Figure 2 
Figure 3 Tissue-specific expression pattern of the EuUSPs gene in E.ulmoides.
Relative expression level of EuUSP1
young root	young stem	young leaf
0.935211	3.53919	3.72403
1.31993	3.9742	3.20138
0.8101	4.07679	3.53568
Relative expression level of EuUSP6
young root	young stem	young leaf
0.94778	1.64404	5.03435
1.00631	1.45089	4.7728
1.04848	1.58215	4.69513
Relative expression level of EuUSP7
young root	young stem	young leaf
0.973709	4.6996	5.37822
0.911186	4.73146	5.54202
1.1271	5.02807	5.71574
Relative expression level of EuUSP16
young root	young stem	young leaf
1.14769	2.42591	2.4228
0.847279	2.4222	2.11636
1.02837	2.68539	2.65452
Relative expression level of EuUSP18
young root	young stem	young leaf
1.0836	1.08115	3.55783
1.14335	1.15875	3.80117
0.807144	1.32186	3.42239
Relative expression level of EuUSP20
young root	young stem	young leaf
1.00079	1.52156	0.981138
1.10185	1.5896	1.10046
0.90685	1.82983	0.910009
Relative expression level of EuUSP22
young root	young stem	young leaf
1.00009	7.94112	15.8055
0.947061	6.15523	15.5256
1.0558	7.78553	17.5235
Relative expression level of EuUSP23
young root	young stem	young leaf
0.941179	0.673988	0.812803
1.06596	0.637382	0.82982
0.996754	0.721238	0.804416
Relative expression level of EuUSP26
young root	young stem	young leaf
1.04938	2.03188	1.18123
1.02245	2.16945	1.17658
0.93202	2.3166	1.15766
Relative expression level of EuUSP27
young root	young stem	young leaf
0.977125	0.0486812	0.609236
1.07181	0.0514569	0.587977
0.954842	0.0450761	0.601441
Relative expression level of EuUSP28
young root	young stem	young leaf
0.919228	3.82697	2.18901
1.15062	3.82261	2.09133
0.945463	3.72766	1.99378

## Sheet: Figure 3
Figure 3 Pearson correlation analysis between EuUSPs gene expression and rubber content under 10-day drought stress.
B.The absolute water content in E. ulmoides leaves before and after drought treatment.
	Control			Drought
0d	85.3448	85.8025	86.6337	86.8132	85.5469	85.7143
10d	85.4697	83.6434	84.9624	73.8667	73.2203	72.4868
C.Rubber content %
	stem			leaf
0d	85.3448	85.8025	86.6337	86.8132	85.5469	85.7143
10d	85.4697	83.6434	84.9624	73.8667	73.2203	72.4868

## Sheet: Figure 4 
Figure 4 The expression analysis of EuUSPs gene in E.ulmoides after drought treatment.
Relative expression level of EuUSP1
	root			stem			leaf
Control	1.04326	1.00618	0.952652	1.42408	1.39669	1.69103	4.95055	4.5852	4.07873
Drought	1.88739	1.56121	1.69957	13.8763	13.0484	14.7551	7.79253	6.62454	7.23334
Relative expression level of EuUSP6
	root			stem			leaf
Control	1.02181	1.03363	0.946813	0.867876	0.947154	0.960804	3.36792	3.36858	3.15205
Drought	0.4461	0.392854	0.424893	3.50775	3.32309	3.70267	2.43627	2.43187	2.34528
Relative expression level of EuUSP7
	root			stem			leaf
Control	0.967646	1.06289	0.972285	1.97123	1.88591	1.89725	11.9088	10.7245	11.0565
Drought	1.27843	1.38945	1.58734	28.5052	26.9209	28.5596	9.19434	8.18551	8.95545
Relative expression level of EuUSP16
	root			stem			leaf
Control	0.988998	0.988091	1.02331	4.71158	3.89502	5.22424	4.5652	4.24962	4.93021
Drought	0.762441	0.92472	0.755881	6.25275	5.61723	5.7742	6.365	6.11356	6.7326
Relative expression level of EuUSP18
	root			stem			leaf
Control	1.0369	1.02146	0.94415	0.0967949	0.0961263	0.0903128	0.885932	0.806472	0.751963
Drought	0.917044	0.727882	0.999226	10.3397	10.045	10.1348	0.777239	0.971756	0.90819
Relative expression level of EuUSP20
	root			stem			leaf
Control	1.02113	0.988607	0.990591	0.617325	0.664993	0.802616	3.9244	3.88879	3.64031
Drought	0.853487	0.777431	0.872058	1.60216	1.61163	1.49542	1.21989	1.01162	0.926381
Relative expression level of EuUSP22
	root			stem			leaf
Control	1.05455	1.00769	0.941038	7.28419	7.59318	8.60815	80.5653	84.2496	83.9197
Drought	1.1385	1.0008	1.08635	142.938	120.697	124.225	143.39	136.676	168.087
Relative expression level of EuUSP23
	root			stem			leaf
Control	0.963973	1.14907	0.902792	0.260387	0.291928	0.317856	1.30344	1.51606	1.27171
Drought	1.18514	1.20222	1.27229	2.82201	2.91759	3.07521	1.87448	1.90852	1.83329
Relative expression level of EuUSP26
	root			stem			leaf
Control	1.1423	0.915129	0.95662	0.277496	0.211237	0.246134	1.44198	1.40693	1.35135
Drought	0.860633	0.764123	1.01964	2.73268	2.59006	2.71392	0.327522	0.323346	0.297164
Relative expression level of EuUSP27
	root			stem			leaf
Control	1.09559	0.918406	0.993839	0.687866	0.686369	0.733972	0.177989	0.130586	0.138274
Drought	0.512477	0.514369	0.589299	0.70219	0.752082	0.765432	0.128875	0.111126	0.119672
Relative expression level of EuUSP28
	root			stem			leaf
Control	0.931455	1.05035	1.02212	1.27287	1.33194	1.22675	0.782598	0.646137	0.642638
Drought	1.9352	2.07409	1.89537	6.81498	7.10123	6.37895	0.932684	1.11993	1.28639

## Sheet: Figure 5
Figure 5 Pearson correlation between EuUSPs gene expression and rubber content under 4℃ treatment.
B.Rubber content %
	stem			leaf
Control	7.774	7.575	7.465	4.158	4.461	4.358
4℃	9.921	9.771	9.601	3.186	3.561	3.301

## Sheet: Figure 6
Figure 6 The expression analysis of EuUSPs gene in after 4℃ treatment
Relative expression level of EuUSP1
	root			stem			leaf
Control	1.04326	1.00618	0.952652	1.42408	1.39669	1.69103	4.95055	4.5852	4.07873
Drought	0.978656	1.18557	1.15462	2.50899	2.11669	2.19034	3.00897	2.84881	3.42092
Relative expression level of EuUSP6
	root			stem			leaf
Control	1.02181	1.03363	0.946813	0.867876	0.947154	0.960804	3.36792	3.36858	3.15205
Drought	0.264084	0.258324	0.273761	1.83393	1.71326	1.76273	0.632932	0.543672	0.671165
Relative expression level of EuUSP7
	root			stem			leaf
Control	0.967646	1.06289	0.972285	1.97123	1.88591	1.89725	11.9088	10.7245	11.0565
Drought	1.27767	1.30513	1.34025	7.80599	7.89302	7.84938	0.928649	0.962781	1.10368
Relative expression level of EuUSP16
	root			stem			leaf
Control	0.988998	0.988091	1.02331	1.48406	1.22685	1.64553	4.5652	4.24962	4.93021
Drought	0.575824	0.706868	0.773619	2.0705	2.07018	2.20948	0.942874	0.771644	0.759414
Relative expression level of EuUSP18
	root			stem			leaf
Control	1.0369	1.02146	0.94415	0.0967949	0.0961263	0.0903128	0.885932	0.806472	0.751963
Drought	0.275701	0.291894	0.183748	1.1881	1.28733	1.28025	0.0192731	0.013133	0.0192049
Relative expression level of EuUSP20
	root			stem			leaf
Control	1.02113	0.988607	0.990591	0.617325	0.664993	0.802616	3.9244	3.88879	3.64031
Drought	0.777953	0.583935	0.607441	1.53347	1.30621	1.62534	0.627115	0.607389	0.554988
Relative expression level of EuUSP22
	root			stem			leaf
Control	1.05455	1.00769	0.941038	7.28419	7.59318	8.60815	80.5653	84.2496	83.9197
Drought	0.967924	0.929169	0.971612	5.39368	5.07559	5.23222	67.7662	66.0923	63.7441
Relative expression level of EuUSP23
	root			stem			leaf
Control	0.963973	1.14907	0.902792	0.260387	0.291928	0.317856	1.30344	1.51606	1.27171
Drought	0.902811	0.983418	0.94801	0.327973	0.383808	0.354794	0.867271	0.887912	0.872003
Relative expression level of EuUSP26
	root			stem			leaf
Control	1.1423	0.915129	0.95662	0.277496	0.211237	0.246134	1.44198	1.40693	1.35135
Drought	0.774851	0.663712	0.706037	2.42136	2.41033	2.22681	1.4767	1.6646	1.80236
Relative expression level of EuUSP27
	root			stem			leaf
Control	1.09559	0.918406	0.993839	0.687866	0.686369	0.733972	0.177989	0.130586	0.138274
Drought	0.27088	0.268745	0.226926	0.277541	0.302622	0.299601	0.13586	0.125718	0.146521
Relative expression level of EuUSP28
	root			stem			leaf
Control	0.931455	1.05035	1.02212	1.27287	1.33194	1.22675	0.782598	0.646137	0.642638
Drought	1.40473	1.21522	1.22449	2.73209	2.57181	2.7411	0.546893	0.588181	0.464574

## Sheet: Figure 7
Figure 7 Functional analysis of the EuUSP16 gene.
J.Gene expression levels in transgenic EuUSP16 buds.
WT	EV	OE1	OE2	OE3
0.84887	0.889016	2.46845	2.0135	2.10736
1.04544	0.95315	2.41281	2.10937	2.2077
1.12684	0.89437	2.77413	2.26284	2.72049
K. Expression of rubber synthesis-related genes in EuUSP16-overexpressing buds.
	WT			EV			OE1
EuIPI	0.963303	0.881064	1.17823	1.05658	0.966373	1.12502	0.425158	0.360319	0.513397
EuGGPPS	1.06934	0.916493	0.949236	1.20029	0.89556	1.14195	2.66962	2.3443	2.78847
EuFPS1	0.930791	0.973955	1.10309	0.997597	0.847877	1.02922	2.22026	2.14086	2.01508
EuREF	1.00729	1.03068	0.963206	1.07959	1.03068	1.03234	17.0891	18.4308	14.6201
EuSRPP1	1.12483	0.889021	1	1.29209	1.02122	1.10957	5.64467	4.9441	4.84505
M.E.ulmoides rubber content in callus.
WT	OE
0.344	0.658
0.233	0.793
0.286	0.747

## Sheet: Figure8 
Figure 8 Effects of EuUSP16 gene silencing on the expression of rubber biosynthesis-related genes in E.ulmoides.
		E.Gene expression levels in EuUSP16-silenced E.ulmoides.
WT	TRV2:EV	TRV2:EuUSP16-1	TRV2:EuUSP16-2	TRV2:EuUSP16-3	TRV2:EuUSP16-4	TRV2:EuUSP16-5	TRV2:EuUSP16-6	TRV2:EuUSP16-7	TRV2:EuUSP16-8	TRV2:EuUSP16-9	TRV2:EuUSP16-10
0.923877	0.945471	0.39795	0.706467	0.661571	0.63556	0.560691	0.560654	1.02294	0.739118	0.715044	0.962675
1.04908	1.0736	0.434295	0.76046	0.666073	0.537854	0.570894	0.635527	1.06699	0.824418	0.949234	1.00162
1.03176	0.972951	0.473961	0.686939	0.641704	0.583067	0.665165	0.583046	1.15671	0.949121	0.921625	1.14525
(F) Expression levels of rubber biosynthesis-related genes in EuUSP16-silenced E.ulmoides.
	WT			EV			TRV2:EuUSP16-1
EuIPI	1.08353	1.03644	0.890461	1.16075	1.10341	0.90375	2.24117	2.25783	2.11631
EuGGPPS	1.08297	1.14158	0.808868	1.08318	1.00859	0.989159	27.5392	27.0031	24.9663
EuFPS1	1.06128	0.925209	1.01843	1.03961	0.971374	1.07006	0.141353	0.131615	0.0964689
EuREF	1.13303	0.958429	0.920875	1.03297	0.815285	0.964404	0.198363	0.133611	0.0644773
EuSRPP1	1.07411	0.969015	0.960771	1.01125	0.911663	0.903851	0.58072	0.694221	0.515711

## Sheet: Figure9
Figure 9 Effects of hormone and environmental treatments on the activity of the EuUSP16 promoter.
B. Relative expression levels of the GUS gene in transgenic tobacco harboring four EuUSP16 promoter fragments.
	WT			PEuUSP16-1			PEuUSP16-2			PEuUSP16-3			PEuUSP16-4
Root	1.0202	0.72743	1.34749	141.218	149.019	133.825	61.3026	73.5594	50.2631	51.6879	48.2287	39.3222	15.2235	15.3622	12.6287
Stem	1.0658	0.970145	0.96714	98.323	60.355	80.2769	54.1325	39.4722	45.7629	72.6633	49.8909	70.8433	15.2649	11.0108	13.7663
Leaf	1.09698	1.00074	0.910924	137.725	113.057	148.047	90.1899	78.0037	87.1299	103.809	94.6833	111.94	14.7855	13.4593	11.1604
C.Relative expression levels of EuUSP16 in E.ulmoides seedlings treated with 100 μmol·L⁻¹GA₃
	Control			GA3
0h	0.928289	0.938171	1.14825	1.03077	0.99142	0.978547
3h	0.931923	0.999888	1.07239	0.552361	0.595595	0.55929
6h	0.948089	0.959853	1.06444	0.685613	0.596296	0.538189
12h	0.868631	0.842578	0.863231	0.614551	0.655804	0.617207
24h	0.903285	0.865845	0.963339	1.13096	1.02115	1.04367
48h	0.86475	0.848869	0.959529	1.4621	1.40533	1.3326
D.Relative expression levels of EuUSP16 in E.ulmoides seedlings treated with 100 μmol·L⁻¹ABA
	Control			ABA
0h	0.928289	0.938171	1.14825	1.10069	0.96431	0.942146
3h	0.931923	0.999888	1.07239	0.914977	0.885261	0.865895
6h	0.948089	0.959853	1.06444	0.535197	0.67486	0.550741
12h	0.868631	0.842578	0.863231	0.698732	0.58928	0.639542
24h	0.903285	0.865845	0.963339	0.802169	0.79768	0.731934
48h	0.86475	0.848869	0.959529	0.685464	0.667279	0.607929
E.Relative expression levels of EuUSP16 in E.ulmoides seedlings treated with drought
	Control			Drought
0h	0.936528	1.0159	1.05106	0.951234	1.01761	1.03307
3h	1.0201	1.10748	1.03898	0.823664	0.892341	0.985351
6h	0.996344	1.13404	1.02353	0.921385	0.928019	0.876239
12h	1.0319	0.979781	0.887562	1.79255	1.71871	1.70372
24h	0.988688	1.05472	0.958336	1.96976	1.88101	1.89254
48h	0.99131	1.09687	0.945223	2.413	2.25428	2.31687
F.Relative expression levels of EuUSP16 in E.ulmoides seedlings treated with low temperature
	Control			4℃
0h	0.936528	1.0159	1.05106	0.991727	0.938245	1.07471
3h	1.0201	1.10748	1.03898	1.13439	1.06662	0.990319
6h	0.996344	1.13404	1.02353	1.44262	1.40431	1.66472
12h	1.0319	0.979781	0.887562	2.17406	2.76095	2.8684
24h	0.988688	1.05472	0.958336	5.59057	5.53364	5.77604
48h	0.99131	1.09687	0.945223	7.63828	6.76175	6.16905
G.Relative GUS expression of PEuUSP16-1 transgenic tobacco treated with 300 mmol·L⁻¹ mannitol (simulated drought)								J.Relative GUS expression of PEuUSP16-2 transgenic tobacco treated with 300 mmol·L⁻¹ mannitol (simulated drought)
	Control			Drought					Control			Drought
0h	0.978158	1.06394	0.960894	1.06359	0.988218	0.951419		0h	0.976966	0.972967	1.05202	0.927537	0.948274	1.13693
3h	1.15739	1.06203	1.10053	1.44624	1.40015	1.36573		3h	0.932284	1.02945	1.04794	1.163	1.01688	1.12812
6h	1.01333	1.111	1.0408	1.62631	1.80383	1.60217		6h	0.858285	0.932726	0.965866	1.06334	0.942493	1.03266
12h	0.990469	1.05531	0.93538	2.13717	2.13174	2.33864		12h	0.878034	0.971094	0.889785	1.0629	1.12842	1.02005
24h	1.10753	1.07468	1.15007	1.53419	1.62947	1.41384		24h	0.89349	0.87786	0.995455	0.930237	0.882711	1.0238
48h	1.184	1.13157	1.04394	1.32423	1.4557	1.48377		48h	1.00366	0.925743	0.935257	1.047	0.96976	0.991546
H.Relative GUS expression of PEuUSP16-1 transgenic tobacco treated with 4℃								K.Relative GUS expression of PEuUSP16-2 transgenic tobacco treated with 4℃
	Control			4℃					Control			4℃
0h	1.02532	1.00851	0.967068	0.899541	0.954842	1.16425		0h	1.00945	0.965736	1.02578	0.980774	1.04926	0.971732
3h	1.06708	1.04758	0.964737	1.79569	1.68926	1.7448		3h	0.928657	0.910056	0.938543	2.07289	2.12334	2.23316
6h	0.904073	0.961768	1.08084	2.01563	2.07801	1.84448		6h	0.962876	1.09991	1.04026	2.80389	2.59333	2.72373
12h	0.845228	0.816273	0.902858	2.1237	2.10089	2.34444		12h	0.97238	0.931002	0.851488	3.00116	2.93268	2.76109
24h	0.849207	0.824957	0.872517	2.61967	2.67128	2.73733		24h	0.997862	1.07795	0.945768	3.11218	3.1167	3.20511
48h	1.02675	1.03168	1.07617	3.33655	3.19105	3.81947		48h	1.0581	1.04146	0.99528	6.00343	5.48201	6.14559
I.Relative GUS expression of PEuUSP16-1 transgenic tobacco treated with ABA								L.Relative GUS expression of PEuUSP16-2 transgenic tobacco treated with ABA
	Control			ABA					Control			ABA
0h	0.914679	1.01553	1.07656	0.895784	0.977068	1.14254		0h	0.980433	1.03611	0.984409	1.00802	0.986921	1.00519
3h	1.13243	0.947741	1.12172	0.996077	0.991056	1.01519		3h	1.1449	1.14188	1.06065	0.582344	0.557473	0.693791
6h	0.915248	0.804178	0.993727	0.918844	1.00289	1.06334		6h	1.09414	1.19404	1.05451	0.647476	0.60559	0.678168
12h	0.965032	1.03838	0.996788	0.746266	0.783484	0.831757		12h	1.06936	0.997149	1.14109	0.714418	0.671945	0.786665
24h	0.836213	0.901774	0.843208	0.683393	0.626272	0.774324		24h	0.954606	1.06056	1.02954	0.505318	0.494389	0.421314
48h	0.938088	0.903303	0.892001	0.415172	0.417093	0.390572		48h	1.03492	1.16534	1.17808	0.65098	0.706355	0.627851
M.Relative GUS expression of PEuUSP16-3 transgenic tobacco treated with 300 mmol·L⁻¹ mannitol (simulated drought)								P.Relative GUS expression of PEuUSP16-4 transgenic tobacco treated with 300 mmol·L⁻¹ mannitol (simulated drought)
	Control			Drought					Control			Drought
0h	0.898953	0.989926	1.12373	0.92221	1.07632	1.00746		0h	1.0918	0.943407	0.970863	0.961559	1.0043	1.03552
3h	0.973863	0.985037	0.909298	1.00769	1.09852	0.973351		3h	1.00941	0.928001	1.03803	0.975042	1.02861	1.01452
6h	1.02578	0.96236	0.871557	0.904988	0.991614	1.06908		6h	0.924713	1.04448	0.940087	1.08079	0.942405	1.02381
12h	1.00072	1.06182	1.04843	1.00985	0.874759	0.951223		12h	0.935886	0.898415	0.948024	1.10518	1.04729	1.044
24h	1.0374	0.979153	0.981796	0.877738	0.870777	0.908908		24h	1.04889	1.00618	0.929711	1.00894	0.943549	1.00941
48h	0.927051	0.813094	0.829332	0.829013	0.939955	0.856968		48h	0.818319	0.934301	0.98841	0.972546	1.03597	1.05204
N.Relative GUS expression of PEuUSP16-3 transgenic tobacco treated with 4℃								Q.Relative GUS expression of PEuUSP16-4 transgenic tobacco treated with 4℃
	Control			4℃					Control			4℃
0h	0.918823	1.12213	0.969899	1.02532	1.01911	0.957009		0h	1.02206	0.937978	1.04311	1.04727	1.00897	0.946381
3h	0.93571	0.893265	1.05339	0.983963	0.962588	0.910861		3h	1.10712	1.21447	1.10882	0.952931	1.06295	1.08695
6h	0.879308	0.992181	0.918346	0.89572	0.93634	0.947582		6h	1.12774	1.07088	1.16577	1.02063	0.983711	1.00967
12h	0.892096	0.949969	0.885351	1.00877	1.01635	1.00677		12h	0.958843	0.896942	0.938063	0.98069	1.18148	1.1131
24h	0.960109	0.882182	0.926878	0.947789	0.98784	1.01011		24h	0.999719	1.03799	1.0504	1.08402	0.975668	1.0279
48h	0.877856	0.916622	0.986363	0.939801	0.830379	0.930517		48h	1.12729	0.957418	1.03692	0.997037	0.912813	1.00461
O.Relative GUS expression of PEuUSP16-3 transgenic tobacco treated with ABA								R.Relative GUS expression of PEuUSP16-3 transgenic tobacco treated with ABA
	Control			ABA					Control			ABA
0h	0.94434	0.985581	1.07443	1.00645	1.00332	0.990304		0h	0.94434	0.985581	1.07443	1.00645	1.00332	0.990304
3h	0.961642	1.01201	0.964983	0.553045	0.614242	0.584088		3h	0.961642	1.01201	0.964983	0.553045	0.614242	0.584088
6h	0.907537	0.909028	1.00277	0.502585	0.468297	0.441453		6h	0.907537	0.909028	1.00277	0.502585	0.468297	0.441453
12h	0.967872	0.922374	0.831376	0.446675	0.486648	0.467197		12h	0.967872	0.922374	0.831376	0.446675	0.486648	0.467197
24h	0.877384	0.939354	0.869798	0.441758	0.445702	0.437848		24h	0.877384	0.939354	0.869798	0.441758	0.445702	0.437848
48h	0.852585	0.913777	0.912514	0.315928	0.331637	0.355437		48h	0.852585	0.913777	0.912514	0.315928	0.331637	0.355437

## Sheet: Figure10
Figure 10 Interaction analysis between the EuUSP16 promoter and EuDof transcription factor.
I. Expression analysis of the EuDof transgene in PD transgenic tobacco lines.
PEuUSP16-1	PD13	PD15	PD18	PD19	PD25	PD26
1.02161	60.8732	7.85238	1.59195	99.1859	46.0018	130.846
1.06175	51.0568	9.06056	1.88366	92.0652	35.0786	146.332
0.92192	62.5108	8.54434	1.68305	97.4644	37.3859	129.155
J. GUS gene expression analysis in PD transgenic tobacco lines.
PEuUSP16-1	PD13	PD19	PD26
1.02107	1.54418	2.16705	2.40008
0.97341	1.30989	2.0134	2.23185
1.00612	1.74573	2.05858	2.19612
K.GUS expression in PD transgenic tobacco lines following 4℃, drought, or 100μmol·L⁻¹ABA treatments.
	PD-13			PD-19			PD-26
control	1.01406	0.860195	1.14641	1.04251	0.968592	0.990329	1.0553	0.981332	0.965622
4℃	6.1908	6.11034	5.88719	3.42397	3.05178	3.65884	3.12946	3.43401	3.34413
Drought	9.32792	9.98384	9.7474	5.08554	4.73481	4.07312	4.16552	4.6191	4.92069
ABA	0.327167	0.28075	0.287898	0.269018	0.299361	0.245356	0.270307	0.29539	0.222906
